# Supplementary material for: Microbiota and Metabolite Modifications after Dietary Exclusion of Dairy Products and Reduced Consumption of Fermented Food in Young and Older Men
Source: Nutrients. 2021 Jun 1;13(6):1905. doi: 10.3390/nu13061905 (PMC8228243; doi:10.3390/nu13061905)
Supplement: Supplementary file 1 [file nutrients-13-01905-s001.zip]

Archive with 1 entries (1 files):
- nutrients-1202995-supplementary.pdf
